# Supplementary material for: White-Nose Syndrome Fungus: A Generalist Pathogen of Hibernating Bats
Source: PLoS One. 2014 May 12;9(5):e97224. doi: 10.1371/journal.pone.0097224 (PMC4018256; doi:10.1371/journal.pone.0097224)
Supplement: Table S1 — Ecological and behavioural traits of European and North American bat species. The dataset includes the most common behavioural or trait value for each bat species. (XLSX) [file pone.0097224.s001.xlsx]

## Sheet: Ecological traits
SPECIES	WNS	CAVE	REGION	CLUSTER	TEMPERATURE	SHELTERhidden	SHELTERexposed	CSIZEsmall	CSIZEmedium	CSIZElarge	RANGEverylarge	RANGElarge	RANGEmoderate	FOODcolleoptera	FOODdiptera	FOODgeneralist	FOODlepidoptera	HABITATclosed	HABITATopen	BODYsmall	BODYmedium
Antrozous pallidus	0	1	0	1	1	1	0	0	1	0	0	1	0	0	0	1	0	0	0	0	0
Barbastella barbastellus	1	1	1	1	0	1	1	0	0	1	0	0	1	0	0	0	1	0	0	0	1
Corynorhinus rafinesquii	0	1	0	1	1	1	0	0	1	0	0	0	1	0	0	0	1	1	0	0	1
Corynorhinus townsendii	0	1	0	1	0	0	1	0	0	1	0	1	0	0	0	0	1	1	0	0	1
Eptesicus fuscus	1	1	0	0	0	1	0	0	0	0	1	0	0	1	0	0	0	0	1	0	0
Eptesicus nilssonii	1	1	1	1	0	1	1	0	0	1	1	0	0	0	0	0	1	0	1	0	1
Eptesicus serotinus	0	1	1	0	0	1	0	0	0	0	1	0	0	1	0	0	0	0	1	0	0
Lasionycteris noctivagans	0	0	0	0	0	1	0	0	0	0	1	0	0	0	0	1	0	0	1	0	1
Lasiurus borealis	0	0	0	0	0	1	0	0	0	0	0	1	0	0	0	0	1	0	1	0	0
Lasiurus cinereus	0	0	0	0	0	0	1	0	0	0	1	0	0	0	0	0	1	0	1	0	0
Miniopterus schreibersii	0	1	1	1	1	0	1	0	0	1	1	0	0	0	0	1	0	0	1	0	0
Myotis austroriparius	1	1	0	0	1	1	1	0	0	0	0	0	0	0	0	1	0	0	0	0	1
Myotis bechsteinii	1	1	1	0	1	1	0	0	0	0	0	0	1	0	0	1	0	1	0	0	1
Myotis brandtii	1	1	1	1	0	1	1	0	0	1	1	0	0	0	1	0	0	0	0	0	1
Myotis californicus	0	1	0	1	1	1	0	1	0	0	0	0	1	0	0	1	0	0	0	1	0
Myotis capaccinii	0	1	1	1	1	0	1	0	1	0	0	1	0	0	1	0	0	0	1	0	0
Myotis ciliolabrum	0	1	0	1	0	1	0	1	0	0	0	0	1	0	0	0	1	0	0	1	0
Myotis dasycneme	1	1	1	0	1	1	0	0	0	0	0	1	0	0	1	0	0	0	1	0	0
Myotis daubentonii	1	1	1	1	0	1	0	1	0	0	1	0	0	0	1	0	0	0	0	0	1
Myotis emarginatus	1	1	1	1	1	0	1	1	0	0	0	1	0	0	1	0	0	1	0	0	1
Myotis evotis	0	1	0	0	0	1	0	0	0	0	0	0	1	0	0	0	1	0	0	0	1
Myotis grisescens	1	1	0	1	0	0	1	1	0	0	0	0	0	0	0	1	0	0	0	0	0
Myotis leibii	1	1	0	0	0	1	0	0	0	0	0	0	0	0	0	1	0	1	0	1	0
Myotis lucifugus	1	1	0	1	0	0	1	0	0	1	1	0	0	0	0	1	0	0	0	0	1
Myotis myotis	1	1	1	1	0	0	1	0	1	0	0	0	1	1	0	0	0	0	0	0	0
Myotis mystacinus	1	1	1	1	0	1	1	0	0	1	1	0	0	0	1	0	0	0	0	1	0
Myotis nattereri	1	1	1	1	0	1	0	1	0	0	0	1	0	0	0	1	0	1	0	0	1
Myotis occultus	0	1	0	0	1	1	0	0	0	0	0	0	0	0	0	1	0	0	0	0	1
Myotis oxygnathus	1	1	1	1	1	0	1	0	1	0	0	1	0	0	0	0	0	0	0	0	0
Myotis septentrionalis	1	1	0	0	1	1	0	0	0	0	0	0	1	0	0	0	1	1	0	0	1
Myotis sodalis	1	1	0	1	0	0	1	0	0	1	0	0	0	0	0	1	0	0	0	0	1
Myotis thysanodes	0	1	0	1	1	0	1	1	0	0	0	0	1	1	0	0	0	1	0	0	1
Myotis velifer	1	1	0	1	1	0	1	0	0	1	0	0	1	0	0	0	1	0	1	0	0
Myotis volans	0	1	0	1	0	1	0	0	1	0	0	1	0	0	0	0	1	0	1	0	1
Myotis yumanensis	0	1	0	1	1	1	0	0	0	1	0	0	1	0	0	1	0	0	0	1	0
Nyctalus noctula	0	0	1	1	0	1	0	0	1	0	1	0	0	0	1	0	0	0	1	0	0
Nycticeius humeralis	0	0	0	1	0	1	0	0	1	0	0	0	1	1	0	0	0	0	0	0	1
Parastrellus hesperus	0	1	0	0	1	1	0	0	0	0	0	0	1	0	0	1	0	0	0	1	0
Perimyotis subflavus	1	1	0	0	1	0	1	0	0	0	0	1	0	0	0	1	0	0	0	1	0
Pipistrellus kuhlii	0	1	1	1	1	1	0	0	1	0	1	0	0	0	0	1	0	0	0	1	0
Pipistrellus pipistrellus	0	1	1	1	0	1	0	0	0	1	0	1	0	0	1	0	0	0	0	1	0
Plecotus auritus	1	1	1	0	0	1	0	0	0	0	1	0	0	0	0	0	1	1	0	0	1
Plecotus austriacus	0	1	1	0	0	1	0	0	0	0	0	1	0	0	0	0	1	1	0	0	1
Rhinolophus euryale	0	1	1	0	1	0	1	0	0	0	0	0	1	0	0	0	1	0	0	0	0
Rhinolophus ferrumequinum	0	1	1	0	1	0	1	0	0	0	1	0	0	0	0	1	0	0	0	0	0
Rhinolophus hipposideros	1	1	1	0	1	0	1	0	0	0	0	1	0	0	0	1	0	1	0	1	0
Vespertilio murinus	0	1	1	0	0	1	0	0	0	0	1	0	0	0	1	0	0	0	1	0	0
